# Supplementary material for: Acoustic Bubbles as Small-Scale Energy Harvesters for Implantable Medical Devices
Source: Micromachines (Basel). 2025 Mar 21;16(4):362. doi: 10.3390/mi16040362 (PMC12029517; doi:10.3390/mi16040362)
Supplement: Supplementary file 1 [file micromachines-16-00362-s001.zip]

Archive with 8 entries (6 files):
- micromachines-3509232-supplementary/
- micromachines-3509232-supplementary/supplementary 1.mp4
- micromachines-3509232-supplementary/Supplementary 2.mp4
- micromachines-3509232-supplementary/Supplementary 3.mp4
- micromachines-3509232-supplementary/__MACOSX/
- micromachines-3509232-supplementary/__MACOSX/._supplementary 1.mp4
- micromachines-3509232-supplementary/__MACOSX/._Supplementary 2.mp4
- micromachines-3509232-supplementary/__MACOSX/._Supplementary 3.mp4
